# Supplementary material for: Immune checkpoint inhibitor–associated myocarditis: a systematic analysis of case reports
Source: Front Immunol. 2023 Oct 9;14:1275254. doi: 10.3389/fimmu.2023.1275254 (PMC10590906; doi:10.3389/fimmu.2023.1275254)
Supplement: Supplementary file 1 [file Table_1.xlsx]

## Sheet: Sheet1
No.	Ref No.	Reference Title	gender	Age	Previous medical history	Tumour type	Tumor Stage	ICI Type(Anti-PD1/Anti-PDL1/Anti-clta4 or combine)	treatment line	ICI target	myocarditis onset time	Publication year	Diagnostic method	myocarditis diagnosis	ICI-related myocarditis Grade	myocarditis symptom	Improvement in respiratory function	Tumor progression	Abandonment of treatment/hospice care	outcome	Treatment to death time	treatment already completed at the onset	ICI Discontinuation(continued/temporarily discontinued, then restarted/premanently discontinued/NA)	Treatment method	Detailed treatment	myocarditis Outcome	ICI rechallenge	Myocarditis recurrence	Associated irAEs	Autopsy
1	1	Sintilimab induced ICIAM in the treatment of advanced HCC: A case report and analysis of research progress	male	78	hypertension	HCC	Iia CNLC Stage IIa/ Barcelona Clinic Liver Cancer, BCLC Stage B	PD-1	second-line	TACE +Sintilimab（200 mg Ivgtt 1/21 d）and lenvatinib（8 mg po 1/d）	21days	2022	ck,ck-mb,ECG,troponin (cTnI), myoglobin (Mb), and BNP, 24-hour Holter	Possible diagnosis (3)	G2	no discomfort	NA	SD	NA	Recovery			premanently discontinued	glucocorticoid+Immunoglobulin+life support	methylprednisolone+gamma globulin+temporary cardiac pacemaker	Recovery/5days	NO	NA
2	2	Sintilimab-Induced Myocarditis Overlapping Myositis in a Patient With Metastatic Thymoma: A Case Report	male	33	no history of hypertension, diabetes, dyslipidemia	metastatic thymoma	NA	PD-1	multiple lines	Sintilimab（200 mg）	30days	2021	cardiac biomarkers(TnT, NT-proBNP, CK), ECG, and echocardiography	Possible diagnosis (3)	G3	dyspnea, palpitation, and muscle weakness	improve	SD	therapy	significantly improve			premanently discontinued	glucocorticoid+ immunoglobulin+chemical drug	methylprednisolone+human immunoglobulin +pyridostigmine	Recovery/6months	NO	NA	MG
3	3	A Fatal Case of Pembrolizumab-Induced Myocarditis in Non–Small Cell Lung Cancer	male	77	hypertension,deep vein thrombosis, cellulitis, and right eye melanoma resection	non–small cell lung cancer	IV	PD-1	first-line	pembrolizumab	62days	2020	troponin,Transthoracic echocardiography (TTE)	Possible diagnosis (3)	G2	asymptomatic	NA	SD	therapy	death	1w	YES	treatment already completed at the onset	glucocorticoid	steroid therapy+milrinone	Death/1weeks		NA	pericarditis, pulmonary embolism, and pneumonia
4	4	Anti-PD1 associated fulminant myocarditis after a single pembrolizumab dose: the role of occult pre-existing autoimmunity	female	67	breast carcinoma,absence of prior cardiovascular history	multiple myeloma	end-stage	PD-1	third line	pembrolizumab	16days	2018	liver function elevation,hs-Troponin-T , CK, CK-MB, ECG ,Echocardiogram,Coronariography	Confirmation of diagnosis (2)	G2	malaise and dyspnea onminimal exertion	multi-organ failure	PD	therapy	death	10days		NA	Glucocorticoids+Biologics	methylprednisolone,ECMO,infliximab	Death/10days		NA	early-onset myositis	CD3+/CD8+/CD56+/Tia+/PD1- cytotoxic T-cells (CTL), CD3+/CD4+/FOXP3- lymphocytes and CD68+/CD163+ macrophages
5	5	Complete Atrioventricular Block Associated with Pembrolizumab-induced Acute Myocarditis: The Need for Close Cardiac Monitoring	male	73	exsmoker,no previous history of cardiovascular disease	non-small-cell lung cancer with bone and intrapulmonary metastases	end-stage	PD-1	second-line	Pembrolizumab（200 mg every 3w）	16days	2018	computed tomography and ultrasound cardiography (UCG) , ECG ,CK, troponin T	Possible diagnosis (3)	G2	faintness and general fatigue	NA	PD	therapy	recovery	21days	YES	treatment already completed at the onset	Glucocorticoids+life support	methylprednisolone,temporary pacemaker implantat,oral glucocorticoids	Recovery/21days		NA	acute hepatitis and a complete atrioventricular block
6	6	Pembrolizumab-induced myasthenia gravis with myositis and presumable myocarditis in a patient with bladder cancer	male	63	mild diabetes mellitus and surgery for colon carcinoma	bladder carcinoma	cT3N0M0	PD-1	second-line	Pembrolizumab（200mg every 3w）	12days	2020	CK, CK-MB, and troponin I	Possible diagnosis (3)	G2	diarrhea,erythema multiforme with pruritus,left ptosis with diplopia	NA	CR	therapy	completely recovery			continued	glucocorticoid	prednisolone	Recovery/362days		NA	myasthenia gravis
7	7	Pembrolizumab-Induced Myocarditis and Delayed Acute Inflammatory Demyelinating Polyradiculoneuropathy	female	76	hypothyroidism and iron deficiency anemia	metastatic melanoma	pT4b	PD-1	second-line	Pembrolizumab （200 mg every 3w）	21days	2022	Troponin I,CK, CK-MB,ECG,transesophageal echocardiogram,Cardiac catheterization	Possible diagnosis (3)	G3	fatigue, dyspnea, abdominal pain, nausea, and vomiting	No improve	SD	long-term acute care facility	death	10weeks		premanently discontinued	glucocorticoid	prednisone,mechanical ventilation, vasopressor,Plasmapheresis and intravenous immunoglobulin	Recovery/7weeks	NO	NA	Delayed Acute Inflammatory Demyelinating Polyradiculoneuropathy,apraxia, partial left eye ptosis
8	8	Unanticipated Myocarditis in a Surgical Patient Treated With Pembrolizumab: A Case Report	male	77	hypertension (HTN), hyperlipidemia, benign prostatic hyperplasia (BPH), and deep vein thrombosis (DVT)	non-small cell lung cancer	III	PD-1	first-line	Pembrolizumab	60days	2020	echocardiogram,troponin,ECG	Suspected diagnosis (3)	G3	palpitate，frequent premature atrial contractions (PACs), and premature ventricular contractions (PVCs)	NA	SD	refused therapy	death	2days		premanently discontinued	Glucocorticoids+Chemical drugs	methylprednisolone and amiodarone	Death/2days	NO	NA
9	9	The Terrible Triad of Checkpoint Inhibition: A Case Report of Myasthenia Gravis, Myocarditis, and Myositis Induced by Cemiplimab in a Patient with Metastatic Cutaneous Squamous Cell Carcinoma	male	86	hypertension, hyperlipidemia, and chronic kidney disease (CKD)	squamous cell carcinoma	left parotid and submandibular nodules revealed metastatic	PD-1	second-line	Cemiplimab （350 mg）	23days	2020	troponin-T,CK,Aspartate aminotransferase,Alanine aminotransferase,Urine myoglobin,ECG,transesophageal echocardiogram,Cardiac catheterization	Confirmation of diagnosis (2)	G3	decreased vision in the left eye, severe fatigue, and lower back and bilateral hip pain	No improve	SD	therapy	death	5days		premanently discontinued	Glucocorticoids+Immunoglobulins+Plasma exchange+Life-Support	plasma exchange therapy, steroids, and intravenous immunoglobulin	Death/5days	NO	NA	Myasthenia Gravis and Myositis	endomyocardial biopsy revealed an active necrotizing lymphocytic myocarditis
10	10	Successful Therapy for Myocarditis Concomitant With Complete Heart Block After Pembrolizumab Treatment for Head and Neck Squamous Cell Carcinoma: A Case Report With Literature Review	female	80	no previous history of cardiovascular diseases	head and neck squamous cell cancer	recurrent HNSCC	PD-1	second-line	Pembrolizumab（200 mg）and Nimotuzumab（200 mg）	22days	2022	troponin I (hsTnI) ,ECG,CK,CK-MB,BNP,transthoracic echocardiography,CT	Suspected diagnosis (3)	G3	palpitation, faintness, and general fatigue	NA	SD	therapy	recovery			NA	glucocorticoid	intravenous methylprednisolone,prednisolone	Recovery/7days		NA
11	11	Successful therapy for autoimmune myocarditis with pembrolizumab treatment for nasopharyngeal carcinoma	male	45	NA	nasopharyngeal carcinoma	lymph nodes on the right submandibular area	PD-1	second-line	Pembrolizumab（1.3 mg/kg）	4days	2019	hs-CRP，esr,ctnt,procalcitonin,electrocardiograph, echocardiography and cardiovascular magnetic resonance	Suspected diagnosis (3)	G2	fever，muscles pain and fatigue，Palpitations	NA	SD	therapy	Improved			premanently discontinued	glucocorticoid	methylprednisolone	Improved/20days	NO	NA	pulmonary fibrosis
12	12	Simultaneous pembrolizumab-induced myasthenia gravis and myocarditis in a patient with metastatic bladder cancer: A case report	male	77	N/A	bladder cancer	lymph node metastases	PD-1	second-line	Pembrolizumab（200 mg）	21days	2020	aspartate transaminase,alanine transaminase, lactate dehydrogenase , creatinine phosphokinase, creatinine phosphokinase-myocardial band , troponin T, N-terminal probrain natriuretic peptide,echocardiography	Suspected diagnosis (3)	G4	eye ptosis and diplopia	NA	PD	therapy	death	4days		NA	Glucocorticoids+Chemical drugs+Life-Support	prednisone and intravenous immunoglobulin dobutamine, carperitide, and furosemide,temporary pacemaker	Death/4days		NA	myasthenia gravis
13	13	Severe ophthalmoplegia and myocarditis following the administration of pembrolizumab	male	79	N/A	gastric adenocarcinoma	hepatic metastases	PD-1	second-line	Pembrolizumab（200 mg，every 3w）	35days	2018	CPK, CPK-MB and troponin I,magnetic resonance imaging	Possible diagnosis (3)	G2	left ptosis, blurry vision and diplopia,dysphagia and bradycardia	NA	PD	therapy	death	15days		premanently discontinued	glucocorticoid+ immunoglobulin+chemical drug	prednisone, intravenously (IV) , pyridostigmine , coenzyme Q,plasmaphaeresis,methotrexate	Death/15days	NO	NA	ophthalmoplegia, myositis
14	14	Plasma Exchange for Immune Checkpoint InhibitoreInduced Myocarditis	male	69	type 2 diabetes mellitus, hypertension, prior transient ischemic attack	prostate cancer	bone metastases	PD-1	second-line	Pembrolizumab（200 mg） abiraterone	70days	2021	troponin I, creatinine kinase, and lactate, alanine aminotransferase (ALT) , aspartate transaminase (AST) , alkaline phosphatase ,ECG, Transthoracic echocardiogram,Cardiac magnetic resonance (CMR)	Suspected diagnosis (3)	G4	fatigue and dyspnea，cardiogenic shock,Glasgow Coma Scale	NA	PD	withdraw active therapy	death	40days		NA	Glucocorticoids+Chemical drugs+Plasma exchange	mycophenolate ,methylprednisolone , amiodarone	Death/40days		NA	hepatitis and myositis
15	15	New drugs and new toxicities: pembrolizumab?induced myocarditis	male	74	hypertension, cerebrovascular accident	non-small-cell lung cancer	IV	PD-1	second-line	Pembrolizumab（2 mg/kg，1/21d）	61days	2018	ECG,echocardiogram ,brain natriuretic peptide, troponin, aminotransferase,aminotransferase	Suspected diagnosis (3)	G2	dyspnoea	improve	SD	comfort care(patient hospice)	death	14days		premanently discontinued	Glucocorticoids+Chemical drugs	Aspirin, clopidogrel of heparin,prednisone,metoprolol succinate	Death/14days	NO	NA
16	16	Myositis-myasthenia gravis overlap syndrome complicated with myasthenia crisis and myocarditis associated with anti-programmed cell death-1 (sintilimab) therapy for lung adenocarcinoma	male	66	SMOKINGradical resection of thymoma and left lung adenocarcinoma	thymoma	AB type	PD-1	second-line	Sintilimab（200 mg/d）	69days	2020	CPK , serum myoglobin and troponin T (TnT),ECG	Suspected diagnosis (3)	G4	respiratory failure,fatigue, myalgia and tender muscles,shortness of breath and progressive muscle weakness	No improve	PD	therapy	improve			NA	glucocorticoid+Immunoglobulin+life support	methylprednisolone (MP) and immunoglobulin,plasma exchange (PLEX), temporary pace-maker,mechanical ventilation, immunosuppressive therapy, other supportive therapies,	Improved/120days		NA	myasthenia
17	17	Myositis and myasteni form syndrome related to pembrolizumab	male	63	Barret’s oesophagus operated	metastatic undifferentiated liposarcoma (mediastinum, peritoneal and muscular).		PD-1	second-line	Pembrolizumab	12days	2021	echocardiogram,CK,AST,ALT, lactate dehydrogenase,troponin, brain natriuretic peptide	Suspected diagnosis (3)	G2	diplopia, palpebral ptosis, intense myalgia predominating in the lower extremities, proximal muscle weakness, dysphagia, dysphonia and asthenia	improve	SD	therapy	improve			NA	glucocorticoid+ immunoglobulin+chemical drug	methylprednisolone,mycophenolate,IVIG,prednisone	Improved/35days		NA	Myositis and myasteniform syndrome
18	18	Myocarditis related to immune checkpoint inhibitors treatment: two case reports and literature review	male	77	No autoimmune disease or heart disease	chordoma		PD-1	third-line	Sintilimab and anlotinib	21days	2021	Cardiac troponin T (cTnT) ,(NT-proBNP,CK,CK-MB,ALT,AST, PET-MRI, electrocardiogram, echocardiogram, and characteristic findings on cardiac-MRI	Suspected diagnosis (3)	G3	chest tightness, shortness of breath and upper eyelid ptosis	No improve	PD	refused	death	18days		NA	glucocorticoid	methylprednisolone	Recovery/5days		NA	myositis—myasthenia-gravis
19	18	Myocarditis related to immune checkpoint inhibitors treatment: two case reports and literature review	female	69	arterial hypertension	non-small cell lung cancer	wild-phenotype EGFR/ALK	PD-1	first-line	camrelizumab	20days	2021	cTnT ,NTproBNP and CK-MB, AST and ALT ,electrocardiogram and echocardiogram	Suspected diagnosis (3)	G2	palpitations	No improve	PD	therapy	death	52days		NA	Glucocorticoids+Immunoglobulins	methylprednisolone,prednisolone orally, Immunoglobulin	Recovery/15days		NA	myasthenia gravis, Myositis, and Hepatitis,hypothyroidism
58	54	Asymptomatic Myocarditis with Mild Cardiac Marker Elevation Following Nivolumab-Induced Myositis	Male	79	N/A	Stomach Cancer	Peritoneal metastasis	PD-1	third-line	Nivolumab	11days	2022	cardiac magnetic resonance imaging,CK,,High-sensitivity troponin I	Confirmation of diagnosis (2)	Grade 2	Muscle weakness of lower limbs appeared in 11 days	NA	PD	Palliative care	Death by disease progression	2 months		temporarily discontinued	glucocorticoid	Oral prednisolone (30mg)	Recovery/NA	YES	NA	myositis
21	20	Life-threatening immune checkpoint inhibitor-induced myocarditis and myasthenia gravis overlap syndrome treated with abatacept: a case report	female	55	hypertension	malignant melanoma	IIIA pT2apN1aM0	PD-1	first-line	Pembrolizumab	21days	2021	CRP,ECG,transthoracic echocardiogram (TTE)	Suspected diagnosis (3)	G4	shortness of breath and weakness, diplopia, left-sided facial droop and ipsilateral lower extremity weakness	No improve	PR	therapy	recovery			continued	Immunoglobulins+Plasma exchange	dexamethasone, cardiopulmonary resuscitation and defibrillation,plasmapheresis, immunoglobulin	Recovery/51days		NA	myasthenia gravis overlap syndrome
22	21	Immune-related myocarditis in two patients receiving camrelizumab therapy and document analysis	male	69	No Hypertension, diabetes, hyperlipidemia, coronary heart disease	primary liver cancer	lymph node metastasis	PD-1	second-line	Camrelizumab（200 mg 1/21d）	7days	2021	NT-proBNP,AFP,Echocardiography,ECG	Suspected diagnosis (3)	G2	dyspnea,abdominal distension, abdominal pain and anorexia	No improve	SD	refused	death	21days		premanently discontinued	Glucocorticoids+Chemical drugs	nutritional support therapy, torsemide and tolvaptan, and 160 mg of methylprednisolone,	Death/21days	NO	NA
23	21	Immune-related myocarditis in two patients receiving camrelizumab therapy and document analysis	male	75	smoking,No Hypertension, diabetes, hyperlipidemia, coronary heart disease	non-small-cell lung cancer	squamous cell carcinoma	PD-1	second-line	Camrelizumab（200 mg 1/21d）paclitaxel , nedaplatin	21days	2021	Echocardiography,ECG,Myoglobin , creatine kinase MB CK-MB), cTnT 1.030 lg/L, NT-ProBNP, creatine kinase	Suspected diagnosis (3)	G3	extremities, weakness, and mild dyspnea,numbness in the distal extremities, pain and weakness in the lower leg muscles, which gradually affected the thigh muscles.	improve	SD	therapy	recovery			NA	glucocorticoid	methylprednisolone,oral prednisone	Recovery/2weeks		NA
24	22	Immune myocarditis related to sintilimab treatment in a patient with advanced lung adenocarcinoma: A case report	male	66	No Hypertension, diabetes, hyperlipidemia, coronary heart disease	lung adenocarcinoma	end-stage	PD-1	first-line	Sintilimab （200 mg 1/21d）	21days	2022	ECG,troponin-I, CK, CK-MB,NT-proBNP. Transthoracic echocardiography,Coronary angiography	Suspected diagnosis (3)	G3	chest pain, dyspnea, shortness of breath	improve	SD	therapy	recovery			NA	Glucocorticoids+Immunoglobulins	methylprednisolone,immunoglobulin, oral prednisone	Recovery/10days		NA
25	23	Immune Myocarditis Overlapping With Myasthenia Gravis Due to Anti-PD-1 Treatment for a Chordoma Patient: A Case Report and Literature Review	male	77	chordoma	relapsed		PD-1	second-line	Sintilimab（200 mg 1/21d）	21days	2021	m brain natriuretic peptide (BNP), creatine kinase-MB form (CK-MB), troponin T (TnT) , myoglobin (MYO),ECG, Cardiac ultrasonography,PET-CMR	Suspected diagnosis (3)	G3	dyspnea ,acute chest tightness, shortness of breath, and sweating profusely, Droopy eyelids	improve	SD	therapy	recovery			premanently discontinued	glucocorticoid	methylprednisolone ivvp, prednisone p.o,symptomatic and supportive treatments	Recovery/60days	NO	NA	myasthenia gravis
26	24	Immune checkpoint inhibitor-induced myocarditis in lung cancer patients: a case report of sintilimab-induced myocarditis and a review of the literature	male	68	smoking	non-small cell lung cancer	cT3N3M0Ⅲb	PD-1	second-line	Sintilimab （200 mg 1/21d）	69days	2021	Electrocardiogram (ECG),coronary angiography,	Possible diagnosis (3)	G3	productive cough	NA	SD	therapy	recovery			premanently discontinued	Glucocorticoids+Chemical drugs	methylprednisolone,low-molecular heparin anticoagulation, aspirin to inhibit platelet aggregation, rosuvastatin calcium tablets,isosorbide mononitrate,prednisolone,troponin I	Recovery/45days	NO	NA
27	25	Checkpoint inhibitor-induced myocarditis and myasthenia gravis in a recurrent/metastatic thymic carcinoma patient: a case report	female	70	thymic cancer	bone and pleura metastases	IIIA	PD-1	second-line	Pembrolizumab（21d）	16days	2020	troponin T,ECG,Echocardiography,creatine kinase,creatine kinase muscle/brain,	Possible diagnosis (3)	G2	exertional dyspnoea,dyspnoea, orthopnoea, and weakness	No improve	CR	therapy	recovery			premanently discontinued	glucocorticoid	methylprednisolone, oral prednisone, and enoxaparin,isoproterenol,temporary pacemaker placement,	Recovery/50days	NO	YES	myasthenia gravis	endomyocardial biopsy (EMB)Lipofuscin granules,Abundant lymphocytosis
28	26	Checkpoint inhibitor-induced fulminant myocarditis, complete atrioventricular block and myasthenia gravis—a case report	female	48	no history of previous autoimmune cardiovascular diseases.	progressive thymoma	IVA, lung, pleural and bone metastases	PD-1	second line	Pembrolizumab（2 mg/kg，1/21d）	10days	2021	(ECG) and transthoracic echocardiogram,troponin,NT-proBNP,leukocytosis with neutrophilia, elevated C-reactive protein, creatine kinase and mild transaminitis (ALT,AST),Transthoracic echocardiogram	Confirmation of diagnosis (2)	G3	progressive shortness of breath,bilateral ptosis and blurred vision, ptosis, dysphagia and shortness of breath	No improve	PD	Comfort measures	death	10days		NA	Glucocorticoids+Chemical drugs+Biologics+Life-Support	isoproterenol,methylprednisolone ,Infliximab, temporary pacemaker, amiodarone,Noradrenaline and dobutamine,anti-thymocyte globulin	Death/10days		NA	myasthenia gravis	endomyocardial biopsy revealed lymphocytic infiltration (CD3+ and CD20−) of the myocardium and interstitial space with mild muscle fiber injury, eosinophils
29	27	Case Report: The Neuromusclar Triad of Immune Checkpoint Inhibitors: A Case Report of Myositis, Myocarditis, and Myasthenia Gravis Overlap Following Toripalimab Treatment	female	47	no prior history of muscle weakness	thymoma	B2	PD-1	second line	Toripalimab（240 mg）	7days	2021	troponin I ,CK,ECG,	Suspected diagnosis (3)	G3	diplopia, myalgia, and limb weakness,dysphagia and dyspnea,respiratory failure	No improve	PD	therapy	recovery			NA	glucocorticoid+Immunoglobulin+life support	mechanically ventilated,intravenous immunoglobulin,methylprednisolone,sinus rhythm and the pacemaker,oral prednisolone,	Recovery/28days		NA	myositis，myasthenia syndrome
30	28	Case Report: Glucocorticoid Effect Observation in a Ureteral Urothelial Cancer Patient With ICI-Associated Myocarditis and Multiple Organ Injuries	male	66	N/A	ureteral urothelial cancer	IV	PD-1	second line	Tislelizumab （200 mg）	20days	2021	Troponin I (Hs-TnI) ,CK-MB,NT-proBNP,CK,ALT,AST,Coronary artery computer tomography,ECG,echocardiogram,CMR,	Confirmation of diagnosis (2)	G3	chest tightness	improve	CR	therapy	recovery			NA	Glucocorticoids+Immunoglobulins	methylprednisolone,immunoglobulin,a1- microglobulin,	Recovery/365days		NA	myositis multiple organ injuries
31	29	Case of pembrolizumab-induced myocarditis presenting as torsades de pointes with safe re-challenge	female	37	N/A	alveolar soft part sarcoma	metastatic to the lung and brain	PD-1	first-line	Pembrolizumab	210days	2020	ECG,MRI	Suspected diagnosis (3)	G3	dyspnea, cough, and vague chest discomfort	NA	PD	hospice care	recovery			NA	glucocorticoid	prednisone	Recovery/150days		NA	myositis，myasthenia syndrome
32	30	Camrelizumab-Related Myocarditis and Myositis With Myasthenia Gravis: A Case Report and Literature Review	male	69	diabetes	esophageal squamous cell carcinoma	multiple lymph node metastases	PD-1	second line	Camrelizumab（200 mg）	21days	2022	ECG,CK,CK-MB,LDH,MYO,a-hydroxybutyric acid,AST,ALT, cardiac troponin (cTnI),brain natriuretic peptide (BNP)	Suspected diagnosis (3)	G4	left eyelid ptosis and limited movement of the left eyeball that was accompanied by weakness and soreness in both lower extremities	improve	SD	therapy	recovery			premanently discontinued	glucocorticoid+ immunoglobulin+chemical drug	methylprednisolone sodium succinate ,pyridostigmine bromide,Immunoglobulin,cefoperazone and sulbactam combined with tigecycline,oral prednisone	Recovery/60days		NA
70	66	Myocarditis with checkpoint inhibitor immunotherapy: case report of late gadolinium enhancement on cardiac magnetic resonance with pathology correlate	Female	47	Carotid artery entrapment, history of heart disease	Metastatic melanoma		CTLA-4+PD-1	first line	ipilimumab and nivolumab	120days	2019	echocardiogram,CMR,proBNP,ECG,	Confirmation of diagnosis (2)	Grade 4	Low plasma replacement pressure, ventricular tachycardia, pulmonary edema	NA	PD	Palliative care	Death	7 days		temporarily discontinued	glucocorticoid	Methylprednisolone	Death/7 days	YES	NA		T-cells, with an admixture of CD4þ (helper) and CD8þ (cytotoxic) T-cells.
34	32	A retrospective study of immune checkpoint inhibitor-associated myocarditis in a single center in China	female	73	hypertension	melanoma	later stage	PD-1	first-line	Nivolumab（100 mg）	12days	2020	CK,CK-MB,ECG,troponin (cTnI), MYO,	Suspected diagnosis (3)	G3	palpitations, chest tightness, fatigue, and left eyelid ptosis	No improve	NA	refused	death	56days		NA	Glucocorticoids+life support	isoprenaline and methylprednisolone,permanent pacemaker	Recovery/8days		NA
35	32	A retrospective study of immune checkpoint inhibitor-associated myocarditis in a single center in China	female	80	hypertension and angina pectoris of coronary heart	renal pelvis urothelial carcinoma		PD-1	second line	Nivolumab （200 mg）	9days	2020	CK, CK-MB , MYO, troponin I,ECG,	Suspected diagnosis (3)	G3	Skin rashes,fever and vomiting, dyspnea	No improve	PD	therapy	death	34days		NA	Glucocorticoids+Chemical drugs	Methylprednisolone, dopamine	Death/34days		NA
36	32	A retrospective study of immune checkpoint inhibitor-associated myocarditis in a single center in China	female	56	no heart disease	metastatic gallbladder adenocarcinoma		PD-1	second line	Camrelizumab	41days	2020	CK, CK-MB , MYO, troponin I,ECG, echocardiography	Possible diagnosis (3)	G1	no clear symptoms	NA	PD	therapy	recovery			premanently discontinued	glucocorticoid	methylprednisolone	Recovery/41days		NA
37	33	A Fatal Case of Myocarditis Following Myositis Induced by Pembrolizumab Treatment for Metastatic Upper Urinary Tract Urothelial Carcinoma	male	69	N/A	renal pelvic cancer	liver, lung, and lymph nodes	PD-1	second line	Pembrolizumab（200 mg）	47days	2020	CK, myoglobin, and cardiac troponin I,ECG,chest X-ray,myalgia	Possible diagnosis (3)	G2	myalgia and a slightly elevated creatinine kinase (CK),fatigue and an abnormal gait	No improve	NA	therapy	death	17days		NA	Glucocorticoids+ plasma exchange	extracorporeal membrane oxygenation and intra-aortic balloon pumping therapy, steroid,PSL indicates prednisolone; mPSL, methylprednisolone; ECMO, extracorporeal membrane oxygenation; IABP, intra-aortic balloon pumping therapy; CHDF, continuous hemodiafiltration,temporary pacemaker	Death/17days		NA	Myositis	Myocardial biopsy revealed inflammatory cell infiltration and the partial impairment of myocardial tissue
38	34	A case of carrelizumab-associated immune myocarditis	male	60	N/A	synovial sarcoma	(FNCLCC 3级)	PD-1	third-line	Camrelizumab （200 mg，1/21d）	63days	2022	cardiac B-ultrasonography,ECG	Possible diagnosis (3)	G2	fatigue, shortness of breath, and high fever	improve	NA	therapy	good recovery			premanently discontinued	glucocorticoid	metoprolol succinate,cedilan,methylprednisolone , hormone shock	Recovery/17days		NA
39	35	Severe Myositis, Myocarditis, and Myasthenia Gravis with Elevated Anti-Striated Muscle Antibody following Single Dose of Ipilimumab-Nivolumab Therapy in a Patient with Metastatic Melanoma	female	78	hypertension, intermittent asthma, prior pulmonary embolism, depression,	metastatic melanoma	chest wall, lungs, lymph nodes, and axial skeleton multiple metastatic	CTLA-4+PD-1	first-line	Ipilimumab-Nivolumab	26days	2019	creatine phosphokinase (CPK),AST,ALT,troponin-I,TTE,	Possible diagnosis (3)	G3	diplopia and proximal muscle weakness/myalgias, dysphagia, increased respiratory effort	No improve	NA	hospice care	death	36days		continued	Glucocorticoids+Immunoglobulins+Plasma exchange	methylprednisolone intravenously,intravenous immunoglobulin,plasmapheresis	Death/36days		NA	Myositis and Myasthenia Gravis
40	36	Severe myocarditis with slight lymphocytic infiltration after nivolumab treatment	male	73	no notable medical history, including cardiovascular and autoimmune disease	squamous cell lung cancer		PD-1	second line	Nivolumab	88days	2020	ECG,Echocardiography, N-terminal pro-B-type natriuretic peptide,	Confirmation of diagnosis (2)	G4	acute shortness of breath and chest discomfort	improve	PD	therapy	recovery			premanently discontinued	Glucocorticoids+Immunoglobulins	diuretics, ACE-inhibitors and beta-blockers.oral prednisolone,corticosteroid,tacrolimus	Recovery/3 months		NA		myocardial biopsy specimen revealed slight T-lymphocyte infiltration
41	37	Nivolumab-associated myositis myocarditis and myasthenia and anti-striated muscle antibodies	male	82	type 2 diabetes and hypertension	melanoma	melanoma recurrence	PD-1	second line	Nivolumab	52days	2020	echocardiogram,CK,AST,ALT	Suspected diagnosis (3)	G2	neck stiffness, head drop and gradually increasing fatigue with orthopnoea	No improve	PD	therapy	death	29days		premanently discontinued	glucocorticoid+Immunoglobulin+life support	methylprednisolone, immunoglobulins, dual antiplatelets,non-invasive ventilation (NIV)	Death/29days		NA	myositis myocarditis and myasthenia
71	67	Immune-Therapy-Related Toxicity Events and Dramatic Remission After a Single Dose of Pembrolizumab Treatment in Metastatic Thymoma: A Case Report	Female	53	N/A	Thymoma	IVA	PD-1	first line	Pembrolizumab （200 mg）	21 days	2021	CK,CK-MB,s, Troponin T,ECG,ALT,AST	Confirmation of diagnosis (2)	Grade 2	Cough, chest tightness, muscle weakness, fatigue	Improved	PD	Treatment received	Recovery			temporarily discontinued	glucocorticoid	Methylprednisolone,prednisone, euthyrox and pyridostigmine	Recovery/6 months	YES	YES	liver and kidney dysfunction, hypothyroidism
43	39	Nivolumab-induced Myositis and Myocarditis with Positive Anti-titin Antibody and Anti-voltage-gated Potassium Channel Kv1.4 Antibody: A Case Report	female	77	no history of autoimmune disorders or cardiac risk factors.	non-small-cell lung cancer	IA T1aN0M0	PD-1	second line	Nivolumab （2 mg/kg，1/21d）	29days	2022	ECG,ALT,AST,LDH,CRP,CK,CK-MB,BNP,troponin T	Possible diagnosis (3)	G2	progressive myalgia, ophthalmoplegia, and blepharoptosis	respiratory failure	NA	therapy	death	29days		premanently discontinued	glucocorticoid	Amethylprednisolone,f immunoglobulin, temporary pacemaker,prednisolone	Death/29days		NA	Myositis，myasthenia syndrome
44	40	Nivolumab-induced Myocarditis Successfully Treated with Corticosteroid Therapy: A Case Report and Review of the Literature	male	62	甲状腺减退	Lung Cancer	cT1bN2M0	PD-1	second line	Nivolumab	62days	2019	ECG,CK,CK-MB,Early gadolinium-enhanced (EGE) imaging,CMR,myocardial biopsy,transthoracic cardiac ultrasound	Confirmation of diagnosis (2)	G3	back pain, general fatigue, and dyspnea,	improve	SD	therapy	recovery			premanently discontinued	glucocorticoid	A methylprednisolone,prednisolone, temporary pacemaker	Recovery/54 days		NA		The biopsy revealed fibrosis of the myocardial tissue, infiltration of inflammatory cells, and T cell-dominant lymphocyte infiltration, which were consistent with lymphocytic myocarditis
20	19	Myasthenia Gravis and Myocarditis After Administration of Pembrolizumab in a Patient With Metastatic Non-small Cell Lung Cancer and Resected Thymoma	male	69	ex-smoker,hypertension, hyperlipidemia, atrial fibrillation, Graves’ disease on carbimazole	Lung cancer	IVA T3N0M1a	PD-1	first-line	Pembrolizumab	23days	2021	ALT,AST,Troponin,transthoracic echocardiogram,ECG,coronary angiogram	Suspected diagnosis (3)	G3	exertional dyspnea and orthopnea,left eye ptosis	improve	SD	therapy	death	163days		temporarily discontinued	Glucocorticoids+Chemical drugs+Life-Support+Immunoglobulins	methylprednisolone ,prednisolone,immunoglobulin,invasive ventilation,Mycophenolate mofetil ,	Death/163days	YES	NA	Myasthenia Gravis
46	42	Nivolumab-induced myocarditis complicated by complete atrioventricular block in a patient with metastatic non-small cell lung cancer	male	74	moderate chronic pulmonary airways disease,smoking	non-small cell lung cancer		PD-1	first line	Nivolumab 3mg/kg	45days	2019	cardiac magnetic resonance,ECG,CT,Transthoracic echocardiogram, Coronary angiogram,Chest X-ray, C reactive protein and troponin T	Suspected diagnosis (3)	G4	exertional dyspnoea, orthopnoea and lethargy	improve	NA	therapy	recovery			continued	Glucocorticoids+Chemical drugs	A glucocorticoids, perindopril and carvedilol, therapy pacemaker,sertraline ,methylprednisolone,prednisolone	Recovery/6 weeks		NA
47	43	Nivolumab and Ipilimumab-induced myositis and myocarditis mimicking a myasthenia gravis presentation	male	66	N/A	non-microcytic lung carcinoma	hepatic and bone metastases	CTLA-4+PD-1	first line	Nivolumab and Ipilimumab	28days	2020	creatine kinase (CK),troponin T,EMG,ECG, echocardiogram and cardiac MRI	Possible diagnosis (3)	G3	binocular diplopia, fatigue, mild dyspnea and upper back pain	improve	PD	therapy	death	2moths		premanently discontinued	glucocorticoid	A prednisolone,	Recovery/4 weeks		NA	Myositis，myasthenia syndrome	A biopsy of the right deltoid muscle revealed numerous necrotic myofibers with focal atrophy and myophagocytosis. Focal inflammatory infiltrates of CD4 and CD8 T cells, and CD68-possitive macrophages
48	44	Myocarditis in a patient treated with Nivolumab and PROSTVAC: a case report	male	79	atrial fibrillation	metastatic castration-resistant prostate cancer (mCRPC)	metastatic to bone and lymph nodes	PD-1	second line	Nivolumab和PROSTVAC	56days	2018	creatinine kinase (CK) , CK-MB, troponin I ,Electrocardiogram (ECG),2D-echocardiogram,ProBNP,MRI	Suspected diagnosis (3)	G3	blurred vision and pain and stiffness in the upper back	NA	SD	therapy	recovery			premanently discontinued	glucocorticoid	A methylprednisolone,prednisone,PROSTVAC，	Recovery/6 months		NA
49	45	Pembrolizumab-Induced Myocarditis Leading to Persistent Atrial Arrhythmias and a Cascade of Complications: A Therapeutic Dilemma	male	73	hypertension, hyperlipidemia, tobacco use, coronary artery disease	adenocarcinoma of the lung	IV	PD-1	second line	Pembrolizumab	7days	2020	echocardiogram,CRP,ECG,CT,MRI	Suspected diagnosis (3)	G4	lightheaded,syncope, respiratory distress	NA	PD	therapy	recovery			premanently discontinued	glucocorticoid	A oral metoprolol tartrate, sotalol,methylprednisolone,prednisone,metoprolol ,amiodarone,oxygen supplementation, convalescent plasma, remdesivir, and steroids,	Recovery/1 months		NA
50	46	Pembrolizumab-induced myocarditis in a patient with malignant mesothelioma: plasma exchange as a successful emerging therapy—case report	male	75	no previous history of cardiovascular disease	malignant mesothelioma	II pT2 pN1M0	PD-1	second line	Pembrolizumab （200 mg，1/21d）	42days	2021	Echocardiography ,ECG,AST, ALT, Gamma-GT,LDH ,CK,CK-MB ,Troponin T,	Suspected diagnosis (3)	G4	muscle weakness, shortness of breath, double vision and ptosis.	improve	PD	therapy	death	365days		continued	glucocorticoid	A(intravenous methylprednisolone,non-invasive ventilation (NIV), emergency electrical cardioversion静脉注射甲基强的松龙，100 mg/天，约1.5 mg/kg）	Recovery/1 months		NA	myasthenia gravis
51	47	Pembrolizumab and epacadostat induced fatal myocarditis and myositis presenting as a case of ptosis and ophthalmoplegia	male	84	N/A	urothelial carcinoma	III	PD-1	second line	Pembrolizumab	42days	2018	troponin I,CK,CK-MB,ECG	Possible diagnosis (3)	G2	eyelid droop	No improve	NA	therapy	death	33days		NA	glucocorticoid	1mg/kg/d oral prednisone,pacemaker	Death/33 days		NA	myositis
52	48	Myocarditis and diaphragmatic rhabdomyolysis with respiratory failure in a patient with metastatic melanoma treated with Nivolumab	male	75	angina,removal of adenocarcinoma of the prostate,smoker,Family history前列腺癌切除，肺癌和胰腺癌家族史，吸烟	metastatic melanoma	left inferior lobe, mediastinal and hepatic hilar lymph nodes and multiple costal and sternal fractures	PD-1	first-line	Nivolumab （3mg/kg, 1/14d）	42days	2021	Cardiac troponin and creatinine phospho-kinase (CPK) ,MRI	Possible diagnosis (3)	G2	dyspnea,tachycardia	improve	PD	hospice care	death	180days		Premanently discontinued	glucocorticoid	A methylprednisolone .amiodarone.	Recovery/47 days		NA	diaphragmatic rhabdomyolysis
53	49	Fulminant myocarditis induced by immune checkpoint inhibitor nivolumab: a case report and review of the literature	male	56	no family history and social history	colon cancer	T2N0M1b IV lung and liver metastasis	PD-1	third-line	Nivolumab （140 mg qd，）	45days	2021	NT-proBNP,CK,CK-MB,troponin T,Echocardiography,ECG	Possible diagnosis (3)	G2	progressive chest tightness and pain	improve	NA	therapy	death	30days		continued	Glucocorticoids+Immunoglobulins	extracorporeal membrane oxygenation,epinephrine,dopamine,cardiopulmonary resuscitation and tracheal intubation, intravenous methylprednisolone, and immunoglobulin	Recovery/14 days		NA
54	50	A rare case of nivolumab-related myasthenia gravis and myocarditis in a patient with metastatic gastric cancer	male	66	No heart disease, neurological disease, or thymoma	gastric cancer	IV	PD-1	third-line	Nivolumab （240 mg）	24days	2021	creatine phosphokinase (CPK) ,CK,troponin I,	Confirmation of diagnosis (2)	G4	dizziness and difculty breathing,，progressive ophthalmoplegia, ptosis, dysphagia, dyspnea, and limb weakness	No improve	NA	therapy	death	103days		premanently discontinued	glucocorticoid	methylprednisolone, Intravenous immunoglobulins,plasma exchange	Death/103 days		NA	myasthenia gravis	Myocardial biopsy demonstrated lymphocyte and macrophage infltration
55	51	Myocarditis and myasthenia gravis by combined nivolumab and ipilimumab immunotherapy for renal cell carcinoma: A case report of successful management	Male	59	Bilateral renal cell carcinoma, right nephrectomy, left partial nephrectomy	Renal cell carcinoma	pT3a G2 and pT1 G2	PD-1	second line	Nivolumab(1 mg/kg)+ipilimumab(240 mg)	21days	2020	CPK,ECG CPK-MB electrocardiogram and troponin T	Possible diagnosis (3)	Grade 2	After 21 d, the patient presented with bilateral ptosis and discomfort, inward and decreased immunoglobulin in the left eye, and loss of taste.	NA	PD	Treatment received	Improved			NA	Glucocorticoids+Immunoglobulins	Immunoglobulin protein methylprednisolone mPSL Immunoglobulin protein steroids	Improved/6 months		NA	myasthenia gravis
56	52	An Autopsy Case of Late-onset Fulminant Myocarditis Induced by Nivolumab in Gastric Cancer	Male	74	History of transurethral resection for bladder cancer	Liver metastasis of gastric cancer	3type	PD-1	fourth-line	Nivolumab	90days	2022	Echocardiography，ECG,CK, troponin-I	Confirmation of diagnosis (2)	Grade 2	Fatigue and nausea	NA	CR	Treatment received	Death	19 days		continued	Glucocorticoids+Immunoglobulins+Plasma exchange+Life-Support	Methylprednisolone, injectable gammaglobulin protein, percutaneous ventricular assist device (ImpellaⓇ ), plasma replacement plasma exchange,temporary pacemaker	Death/19 days		NA		inflammatory cell infiltration, mainly composed of CD8-positive T cells focally surrounding myocardial cells
33	31	Camrelizumab-Related Lethal Arrhythmias and Myasthenic Crisis in a Patient with Metastatic Thymoma	female	68	no history or positive familial history of cardiovascular disease, neurological disorder, or any other chronic diseases	thymoma	T4N0M1，IV,B2	PD-1	first-line	Camrelizumab（200 mg，1/21d）	11days	2022	transaminase, creatinine, troponin I (TnI), creatine kinase (CK), creatine kinase MB (CK-MB), thyroid function, electrocardiography (ECG, Figure 1(a)), and echocardiography,AST,ALT,CRP,ESR,PCT,Transthoracic echocardiography (TTE),MRI,(NT-proBNP	Suspected diagnosis (3)	G3	dyspnea, fatigue, and poor appetite,palpitation, and poor appetite	No improve	SD	therapy	death	5days		temporarily discontinued	glucocorticoid+ immunoglobulin+chemical drug	methylprednisolone,polyene phosphatidylcholine , reduced glutathione, and supportive therapies (including glucose, potassium, and magnesium supplements),IVIG	Death/5days	YES	NA	myositis, and hepatitis
82	78	Immune checkpoint inhibitor-related myocarditis: an illustrative case series of applying the updated Cardiovascular Magnetic Resonance Lake Louise Criteria	Male	52	N/A	Melanoma	Transfers	PD-L1	NA	PD-L1	21days	2022	BNP,HS-TNT, CMR, LVEF, BNP,CK	Confirmation of diagnosis (2)	Grade 3	Weakness, shortness of breath	Improved	SD	Treatment received	Improved			temporarily discontinued	Glucocorticoids + biologics + chemical drugs	Methylprednisolone, infliximab IV and mofetil mycophenolate mofetil (MMF)	Recovery/44days	YES	NA
59	55	Cardiac toxicity of immune-checkpoint inhibitors: a clinical case of nivolumab-induced myocarditis and review of the evidence and new challenges	Male	80	no Arterial hyperplasmapheresis pressure, heartless plasmapheresis tube autoimmune disease	Kidney Cancer	Pulmonary metastases	PD-1	first line	Nivolumab	60days	2019	CK,TnI,CR	Suspected diagnosis (3)	Grade 1	He was admitted after 2 months (4 cycles) for severe weakness and poor pain control due to subcutaneous tumor infiltration, without typical angina symptoms.	NA	PD	Treatment received	Death	1week	Yes	treatment already completed at the onset	glucocorticoid	High-dose glucocorticoids (GC) (2 mg/kg/day intravenous methylprednisolone)	Death/7 days		NA		Foci showed an intense inflammatory infiltrate and myocardial necrosis. The infiltrate was mostly composed of lymphocytes, which were entirely positive for T-cell marker CD3. The ratio of CD8/CD4 cells was 80%/20%, and 40% of all lymphocytes were PD-1 positive (Figure 2). CD20 was negative. There were some macrophage CD68+ cells associated to necrotic myocardial
60	56	Nivolumab-induced myocardial necrosis in a patient with lung cancer: A case report	male	74	NA	lung adenocarcinoma	pT1aN3M0, StageⅢB	PD-1	second line	Nivolumab	7days	2019	ECG,troponin-I, CK, CK-MB,NT-proBNP.	Suspected diagnosis (3)	G4	mild general malaise and a decrease in appetite, severe dyspnea	Not Improved	PD	Treatment received	Death	3days		NA	Glucocorticoids+life support	catecholamine, extracorporeal circulation-assisting device	Death/3 days		NO		Autopsy revealed multiple small foci of myocardial necrosis with few inflammatory cells scattered in both ventricles
61	57	Coexisting of myasthenia gravis and fulminant myocarditis induced by nivolumab in a patient with ureteral epithelial cancer	Female	66	renal calculus,no history of autoimmune disease, hypertension, diabetes or infectious diseases	Uroepithelial carcinoma	Phase IVT4N3M1	PD-1	first line	nivolumab （3mg/kg）	14days	2021	CK,CK-MB,BNP,ECG	Possible diagnosis (3)	Grade 2	After 2 weeks, symptoms such as anemia plasma replacement, droopy eyelids, loss of vision and weakness of limbs	Not Improved	NA	Treatment received	Arrhythmia death	1week		premanently discontinued	Glucocorticoids+Chemical drugs+Plasma exchange	Intravenous prednisolone (2 mg/kg/d for 7 days, followed by 1 g/d for 5 days) and oral pyridostigmine (60 mg 3 times daily), plasma exchange transfusion and anti-infective therapy, and type II respiratory failure.	Death/7 days		NA	myasthenia gravis，anemia
62	58	Fatal myocarditis and rhabdomyositis in a patient with stage IV melanoma treated with combined ipilimumab and nivolumab	Male	67	History of hypercholesterolemic plasma replacement disorder and hyperplasma replacement pressure	Melanoma	IIIC pulmonary metastases	PD-1	second line	nivolumab (3 mg/kg ) and ipilimumab (1 mg/kg)	13days	2019	Troponin I,CK,ECG,echocardiogram	Possible diagnosis (3)	Grade 2	fatigue, weakness and dyspnea	Not Improved	NA	Treatment received	Death/multi-organ failure	19days		premanently discontinued	Glucocorticoids + immunoglobulins + biologics	Methylprednisone (200 mg), infliximab (5 mg/kg) and 2 doses of intravenous immunoglobulin	Death/19 days		NA	rhabdomyositis	At autopsy, the cause of death was found to be multiple organ failure in the context of rhabdomyositis and myocarditis.accumulation of CD68+ myeloid cells and CD4+ and CD8+ T lymphocytes in the areas of injury
63	59	Myocarditis as an immune-related adverse event following treatment with ipilimumab and nivolumab combination therapy for metastatic renal cell carcinoma: a case report	Male	71	High plasma replacement pressure, type II diabetes mellitus and hyperuricemic plasma replacement disorder, history of smoking	Pulmonary nodules in metastatic kidney cancer	cT3bN0M1	CTLA-4+PD-1	NA	ipilimumab (1 mg/kg) and nivolumab (240 mg)	50days	2021	CT,MRI,ECG,CK-MB,troponin-I, NT-proBNP,Echocardiography	Confirmation of diagnosis (2)	Grade 4	Initially asymptomatic, 12 hours later, chest tightness and shortness of breath were observed. Due to cardiogenic shock, plasma replacement flow kinetics deteriorated rapidly drug and echocardiography showed generalized cardiac inactivity except for the posterior wall. Maintenance and improvement of cardiopulmonary function, dobutamine, dobutamine and norepinephrine for perfusion, insertion of in…	Not Improved	PR	Treatment received	improved (chronic negative combustion)	a few months		continued	glucocorticoid	Methylprednisolone, prednisolone,IABP, dopamine, dobutamine, and noradrenaline	Recovery/4 days		NA		lymphocytic infltration with a predominance of CD4-positive cells
64	60	Late-onset Fulminant Myocarditis with Immune Checkpoint Inhibitor Nivolumab	Male	60	N/A	Melanoma	Lung metastasis	PD-1	second line	nivolumab(2mg /kg)	275days	2018	ECG,BNP,CT,Echocardiography	Confirmation of diagnosis (2)	Grade 3	Fatigue and fever, but no chest pain or dyspnea	NA	SD	Treatment received	Improved	175 days		premanently discontinued	Glucocorticoids+Immunoglobulins	Prednisolone pulse therapy, 1000mg/day for 3 days, combined with intravenous immunoglobulin protein (immune immunoglobulin protein) therapy, 50g/day for 2 days	Improved/34 days		NA	hepatitis pulmonry
65	61	Immune Checkpoint Inhibitor-Associated Myocarditis	Female	41	Hashimoto thyroiditis	Metastatic melanoma		CTLA-4+PD-1	first line	ipilimumab and nivolumab	90days	2018	Cardiac troponin I,ECG, echocardiogram ,CMR	Confirmation of diagnosis (2)	Grade 4	Palpitations	NA	SD	Treatment received	Improved			premanently discontinued	glucocorticoid	1000 mg of methylprednisolone daily	Recovery/4 months		NA		endomyocardial biopsy,intense lymphocytic infiltrate and mild fibrosis,CD-3 and CD-8 T cells
66	62	A different type of acute myocarditis: a case report of acute autoimmune myocarditis mediated by anti-PD-1 T lymphocyte receptor (pembrolizumab)	Male	69	Uroepithelial bladder cancer	NSCLC	Late stage	PD-1	second line	Pembrolizumab	21days	2020	transthoracic echocardiography,ECG, troponin,CMR	Confirmation of diagnosis (2)	Grade 4	Dyspnea, jugular venous pulsation	NA	SD	Treatment received	Improved			premanently discontinued	glucocorticoid	Methylprednisolone,high-dose intravenous corticoid, intravenous vasodilators, and loop diuretics	Recovery/3 weeks		NA	autoimmune myasthenia-like syndrome
	63	A case of subclinical immune checkpoint inhibitor-associated myocarditis in non-small cell lung cancer	male	60	diabetes, hypertension and coronary heart disease	lung squamous cell carcinomas		PD-1	first line	sintilimab	42days	2023	TnT, CT,NT proBNP,CD3+CD4+CD8+ cells	Suspected diagnosis (3)	G1	NA	Improved	NA	Treatment received	Improved			NA	glucocorticoid	methylprednisolone (approximately 1 mg/kg/day) intravenously for 3 days, and then the dose was gradually decreased.	Recovery/3 days		NA
	64	Fulminant Myocarditis for Non-small-cell Carcinoma of the Lung with Nivolumab and Ipilimumab Plus Chemotherapy: A Case Report	male	59	NA	NSCLC	stage IVA	CTLA-4+PD-1	first line	nivolumab (360 mg every 2 weeks) and ipilimumab (1 mg/kg every 6 weeks)	28days	2023	CK,CK-MB, BNP,	Confirmation of diagnosis (2)	G3	rash, fever, severe fatigue	Not Improved	PD	Treatment received	Death	5 days		NA	Glucocorticoids+Immunoglobulins		Death/5 days		NA
69	65	Myocarditis with tremelimumab plus durvalumab combination therapy for endometrial cancer: A case report	Female	75	N/A	Endometrial cancer	IIIC2 TYPE	PD-L1+CTLA-4	second line	durvalumab（1500 mg）+ tremelimumab（75 mg）	21days	2018	AST,ALT,ECG, and elevated creatine phosphokinase (CPK)	Confirmation of diagnosis (2)	Grade 4	Day 1, rash, 4 weeks later, neck weakness, imbalance and progressive dyspnea on exercise with a 5-day history of difficulty walking. Fever	NA	PD	Treatment received	Improved			premanently discontinued	Glucocorticoids+Chemical drugs	Intravenous methylprednisolone, oral mycophenolate 1000 mg.	Recovery/3 months		NA	myositis	endomyocardial biopsy:lymphohistiocytic infiltration with occasional eosinophils
42	38	Nivolumab resulting in persistently elevated troponin levels despite clinical remission of myocarditis and myositis in a patient with malignant pleural mesothelioma: case report	male	79	asbestos exposure, hypertension, dyslipidemia and stage 3 chronic kidney disease from benign prostatic hyperplasia	Malignant pleural mesothelioma (MPM)		PD-1	second line	Nivolumab （3 mg/kg）	42days	2020	CK,troponin T (hsTnT),NT-pro BNP,Cardiac MRI	Confirmation of diagnosis (2)	G3	proximal limb and truncal weakness, dyspnea and generalized fatigue	NA	CR	therapy	recovery			temporarily discontinued	Glucocorticoids+Chemical drugs	C methylprednisolone, prednisolone,Mycophenolate mofetil,	Recovery/90days	YES	NA	myositis	muscle biopsy performed showed necrotizing myositis
45	41	Nivolumab-Induced Myasthenia Gravis Concomitant With Myocarditis, Myositis, and Hepatitis	male	68	metastatic neuroendocrine carcinoma	melanoma	III	PD-1	second line	Nivolumab	21days	2021	ALT,AST,GGT,troponin,ECG,echocardiogram	Possible diagnosis (3)	G2	shortness of breath, intermittent palpitations, dizziness, and nausea	No improve	SD	hospice care	death	14days		temporarily discontinued	glucocorticoid	A corticosteroids, intravenous immunoglobulin (IVIG), and pyridostigmine	Death/14 days	YES	NA	Myasthenia Gravis, Myositis, and Hepatitis
72	68	Nivolumab-induced Third Degree Atrioventricular Block in a Patient with Stage IV Squamous Cell Lung Carcinoma	Female	88	High plasma replacement pressure, high plasma replacement lipids	Squamous lung cancer	IV	PD-1	first line	Nivolumab （240 mg 1/14d）	28days	2019	CK,AST,ALT,myoglobin,ECG, troponin,TSH,T4,echocardiogram	Suspected diagnosis (3)	Grade 2	Muscle pain and weakness followed by myositis, myocarditis, hepatitis and thyroiditis	Improved	SD	Hospice Care	Improved			premanently discontinued	Glucocorticoids+life support	Methylprednisolone high-dose pulsed steroids, permanent pacemakers	Recovery/8 weeks		NA
73	69	PD-1 inhibitor therapy causes multisystem immune adverse reactions: a case report and literature review	Male	67	No high plasma replacement pressure diabetes etc.	Adenocarcinoma of the lung	(cT4N3M1b Phase IV	PD-1	second line	Sintilimab	105days	2022	myoglobin,CK,BNP,troponin I,ECG	Suspected diagnosis (3)	Grade 4	Fever, respiratory distress, tachycardia, drowsiness	Improved	PR	Treatment received	Improved			premanently discontinued	glucocorticoid	Methylprednisolone methylprednisolone	Recovery/18days		NA	myositis and thrombocytopenia
74	70	Pembrolizumab-Induced Mobitz Type 2 Second-Degree Atrioventricular Block	Female	67	High plasma replacement pressure, high plasma replacement lipids, hypothyroidism, epilepsy	NSCLC	IV	PD-1	second line	Pembrolizumab（200 mg）	21days	2020	echocardiogram,ECG,Troponin T,	Possible diagnosis (3)	Grade 4	Dizziness, low plasma replacement pressure	NA	SD	Treatment received	Improved			continued	Glucocorticoids+life support	Permanent pacemaker implantation immunotherapy with or without steroid therapy (1 ~ 2) 2 mg/kg prednisone	Recovery/8weeks		NA
75	71	Reversal of immune- checkpoint inhibitor fulminant myocarditis using personalized- dose- adjusted abatacept and ruxolitinib: proof of concept	Male	25	N/A	Lung adenocarcinoma	Pulmonary and pleural metastases	PD-1	second line	Pembrolizumab	14days	2022	Troponin-T ,CK,MRI	Confirmation of diagnosis (2)	Grade 3	Chest pain, myalgia	NA	PD	Treatment received	Recovery			premanently discontinued	Glucocorticoids+Chemical drugs+Life-Support	Methylprednisolone (1g/day) x 3 doses and addition of mycophenolate mofeti., implantation of extracorporeal life support support (ECLS)	Recovery/106 days		NA		pathological inflammatory infiltrate mainly composed of CD3+T-cells (20/mm²) and CD68+ macrophages
76	72	Severe immune-related hepatitis and myocarditis caused by PD-1 inhibitors in the treatment of triple-negative breast cancer: a case report	Female	51	History of contrast allergy without hepatitis B, heart disease, etc.	Breast cancer	TNBC bone metastasis in axillary lymph nodes	PD-1	first line	Pembrolizumab (200 mg)	3days	2022	cTnT ,NTproBNP and CK-MB, AST and ALT ,Tbil,electrocardiogram and echocardiogram	Possible diagnosis (3)	Grade 2	High fever, mild respiratory distress, generalized skin rash	Improved	PD	Treatment received	Improved			NA	glucocorticoid	Methylprednisolone intravenous injection	Recovery/54 days		NA	hepatitis
77	73	Case Report: Simultaneous Hyperprogression and Fulminant Myocarditis in a Patient With Advanced Melanoma Following Treatment With Immune Checkpoint Inhibitor Therapy	Female	79	Bradycardia	Melanoma	Anterior sacral lymph node metastasis without distant	CTLA-4+PD-1	first line	ipilimumab 1 mg/kg and nivolumab(3 mg/kg)	23days	2021	LDH,PD-L1	Confirmation of diagnosis (2)	Grade 4	Dizziness, abdominal distension, fainting	NA	PD	Hospice Care	Death	3 weeks		NA	Glucocorticoids+life support	Corticosteroids, pacemakers	Death/3 weeks		NA
	74	Immune checkpoint inhibitor sintilimab-induced lethal myocarditis overlapping with myasthenia gravis in thymoma patient: A case report	female	45	NA	thymoma		PD-1	first line	sintilimab	14days	2023	cTnI, LDH, CK, CK-MB,α-HBD, ECG, CT	Suspected diagnosis (3)	G2	abdominal pain, intermittent chest tightness and dizziness	Not Improved	NA	Treatment received	Death	10 days		NA	Glucocorticoids+Immunoglobulins+Plasma exchange	glucocorticoids (120 mg/day, IV, methylprednisolone), immunoglobulin,plasmapheresis	Death/10 days		NO
79	75	A Case of Asymptomatic Immune Checkpoint Inhibitor-associated Myocarditis	Male	75	N/A	Renal cell carcinoma	Liver, lung, pericardial and cervical metastases	PD-1+CTLA-4	first line	nivolumab + ipilimumab	53 days	2021	CK,TNT,CK-MB,white blood cell, LVEF,	Confirmation of diagnosis (2)	Grade 2	Neck pain and neck sagging, asymptomatic	Improved	PR	Treatment received	Improved			premanently discontinued	glucocorticoid	High dose prednisolone (PSL) with MG treatment, PSL treatment increased from 5 mg/day to 5 mg every 3 days. on day 73, the PSL dose was increased to 20 mg/day. tte showed a left ventricular lvef of 64%	Recovery/170 days		NA	myasthenia gravis
80	76	A case of immune checkpoint inhibitor associated myocarditis after initiation of atezolizumab plus bevacizumab therapy for advanced hepatocellular carcinoma	Female	70	High plasma exchange pressure, aortic stenosis and chronic kidney disease, HCV, history of alcohol consumption	Hepatocellular carcinoma	cT3N0M0	PD-L1+VEGF	first line	atezolizumab （1200 mg） + bevacizumab （15 mg/kg）	4 days	2021	CK,TNT,CK-MB, MRI	Suspected diagnosis (3)	Grade 3	Shortness of breath, weakness	Improved	NA	Treatment received	Improved		Yes	treatment already completed at the onset	glucocorticoid	Methylprednisolone steroid pulse therapy with methylprednisolone sodium succinate (1000 mg/day for 3 days)	Recovery/25 days		NA
81	77	Subclinical Myocarditis After Combination Immune Checkpoint Inhibitor Therapy	Female	47	NA	Melanoma	IIA	CTLA-4+PD-1	first line	ipilimumab 1 mg/kg + nivolumab(3 mg/kg)	7days	2021	BNP,HS-TNT, CMR	Confirmation of diagnosis (2)	Grade 2	Dermatitis, diarrhea, palpitations, no chest pain	NA	PR	Treatment received	Improved			NA	glucocorticoid	Intravenous methylprednisolone 1 mg/kg daily for 4 days, patients received intravenous immunoglobulin 1 g/Kg for more than 2 days on days 12 - 18, in addition to high-dose oral prednisolone	Recovery/5months		NA
57	53	Ipilimumab- and nivolumab-induced myocarditis in a patient with metastatic cholangiocarcinoma: a case report	Male	69	Cholangitis and cholecystitis, prostate cancer removal	Metastatic bile duct cancer	cT2NxM1	PD-1	second line	nivolumab (3 mg/kg) and ipilimumab (1 mg/kg)	21days	2022	cardiac magnetic resonance imaging,NT-proBNP,asymptomatic troponinemia,PET/CT	Suspected diagnosis (3)	Grade 2	Episodes of low retrosternal epigastric pain without dyspnea, palpitations, nausea, or stool changes after 1 d	NA	SD	Treatment received	Improved			temporarily discontinued	glucocorticoid	Oral prednisolone 0.5 mg/kg/d, elevated troponin levels, prednisolone , oral plasmapheresis tubulitis or reversible encephalopathy.Aspirin,tinzaparin	Improved/2 weeks	YES	NA
83	78	Immune checkpoint inhibitor-related myocarditis: an illustrative case series of applying the updated Cardiovascular Magnetic Resonance Lake Louise Criteria	Female	60	N/A	Cervical Cancer	Transfers	PD-L1	NA	PD-L1	13days	2022	CK, HS-TNT,CMR,	Confirmation of diagnosis (2)	Grade 3	General weakness, muscle pain, fatigue	NA	SD	Treatment received	Improved			premanently discontinued	glucocorticoid	Methylprednisolone	Recovery/26 days		NA
84	78	Immune checkpoint inhibitor-related myocarditis: an illustrative case series of applying the updated Cardiovascular Magnetic Resonance Lake Louise Criteria	Female	49	N/A	Cervical Cancer	Transfers	PD-L1	NA	PD-L1	14days	2022	ECG, HS-TNT, BNP, CMR,LVEF	Suspected diagnosis (3)	Grade 3	Fever, cough	Improved	SD	Treatment received	Improved			premanently discontinued	Glucocorticoids+Chemical drugs	MMF was added and titrated to 1000 mg twice daily. after clinical stabilization (day 10 after admission), oral prednisone (50 mg /day) and MMF 1000 mg twice daily were administered.	Recovery/25days		NA
85	78	Immune checkpoint inhibitor-related myocarditis: an illustrative case series of applying the updated Cardiovascular Magnetic Resonance Lake Louise Criteria	Female	74	N/A	Cervical Cancer	Transfers	PD-L1	NA	PD-L1	17days	2022	HS-TNT, BNP, ECG-ST, CMR	Confirmation of diagnosis (2)	Grade 3	generalized pain, progressive muscle weakness and diplopia.	NA	SD	Treatment received	Improved			premanently discontinued	glucocorticoid	Methylprednisolone, Prednisolone	Recovery/20days		NA
86	79	Severe combined cardiac and neuromuscular toxicity from immune checkpoint blockade: an institutional case series	Male	70	High plasma replacement pressure, colon cancer	Melanoma		CTLA-4+PD-1	NA	ipilimumab + nivolumab	12 days	2020	CK, TTE,ECG, CMR,	Possible diagnosis (3)	Grade 3	Palpitations, diplopia, right upper lid ptosis, pre-syncope	Not improved	SD	Treatment received	Death by respiratory failure	17 days	Yes	treatment already completed at the onset	Glucocorticoids+Chemical drugs+Plasma exchange	Intravenous steroids, mycophenolate mofetil (MMF) and cyclophosphamide, plasma exchange plasma exchange	Death/17days		NA
87	79	Severe combined cardiac and neuromuscular toxicity from immune checkpoint blockade: an institutional case series	Female	61	N/A	Breast Cancer	Metastasis	PD-L1+CTLA-4	NA	Durvalumab/Tremelimumab	52days	2020	AST,ALT, CK, TTE, LVEF, CMR, ECG	Suspected diagnosis (3)	Grade 2	Blurred vision, diplopia, fatigue, lower extremity weakness, diffuse pain, marked ocular muscle paralysis, bilateral fatigue ptosis and diffuse weakness, muscle pain on testing, negative for ACR antibodies	NA	PR	Treatment received	Death	21 days	Yes	treatment already completed at the onset	Glucocorticoids+Chemical drugs+Life-Support	Steroids, (HD) 1, cyclophosphamide injections, permanent pacemakers	Death/21 days		NA	hepatitis and myositis
88	79	Severe combined cardiac and neuromuscular toxicity from immune checkpoint blockade: an institutional case series	Male	79	Celiac duodenal lesions and pulmonary embolism	Melanoma		PD-1	NA	Pembrolizumab	26days	2020	CK, ALT, AST, LVEF,	Possible diagnosis (3)	Grade 3	A few days of right epiglottis, chest pain, dizziness, and difficulty breathing	NA	NR(NOT REPORT	Treatment received	Death by respiratory failure	41 days	Yes	treatment already completed at the onset	Glucocorticoids+Chemical drugs	Intravenous 2 mg/kg of steroids, neostigmine, and piduosideming were added to MMF troponin was steadily increased to 0.65 ng/mL at discharge. readmission within 2 days of discharge with chest pressure and dizziness. Her troponin was 0.39 ng/dL and transaminases decreased	Recovery/3 days		NA	hepatitis and myositis
89	79	Severe combined cardiac and neuromuscular toxicity from immune checkpoint blockade: an institutional case series	Male	69	Kidney disease, high plasma replacement pressure, high plasma replacement lipids and diabetes mellitus	Uroepithelial cancer		PD-1	NA	Pembrolizumab	107days	2020	TNT, CK, TTE, CMR,	Suspected diagnosis (3)	Grade 3	Diffuse generalized pain and weakness	NA	SD	Treatment received	Death	17 days	Yes	treatment already completed at the onset	glucocorticoid	Methylprednisolone treatment	Death/17 days		NA	hepatitis and myositis
90	79	Severe combined cardiac and neuromuscular toxicity from immune checkpoint blockade: an institutional case series	Female	67	N/A	Melanoma		CTLA-4+PD-1	NA	ipilimumab and/nivolumab	26 days	2020	ALT, AST, TNT,BNP,TTE, CK,CMR,	Possible diagnosis (3)	Grade 2	Diffuse anemia plasma replacement reveals weakness, difficulty breathing, difficulty swallowing	Not improved	SD	Treatment received	Death	34 days	Yes	treatment already completed at the onset	Glucocorticoids+Chemical drugs	Intravenous 2 mg/kg of steroids and MMF, steroids increased to methylprednisolone 1 g/day plus ATG.	Recovery/8 days		NA	hepatitis and myositis
91	79	Severe combined cardiac and neuromuscular toxicity from immune checkpoint blockade: an institutional case series	Male	83	High plasma replacement pressure, high plasma replacement lipids, atrial fibrillation	Melanoma		PD-1	NA	Nivolumab, Adjuvant	30days	2020	TNT,TTE, ALT,AST, CK,	Possible diagnosis (3)	Grade 2	Significant fatigue, weakness, chest pain and telangiectatic breathing, and the next day the patient again presented with chest tightness, dysphagia and progressive left epicanthalmia.	Not improved	NA(NOT APPLICABLE	Treatment received	Death	42 days	Yes	treatment already completed at the onset	Glucocorticoids + plasma exchange + life support	Intravenous methylprednisolone 1mg /kg Plasma exchange plasma exchange, tracheal intubation	Death/42 days		NA	hepatitis and myositis
92	79	Severe combined cardiac and neuromuscular toxicity from immune checkpoint blockade: an institutional case series	Male	70	High plasma replacement pressure, atrial fibrillation	Kidney cancer		CTLA-4+PD-1	NA	ipilimumab and nivolumab	21 days	2020	CK, TNT,LVEF,	Possible diagnosis (3)	Grade 2	General weakness and fatigue	Not improved	NR(NOT REPORT	Hospice Care	Death	67 days	Yes	treatment already completed at the onset	Glucocorticoids+Biologics	Intravenous steroids, infliximab	Death/67days		NA	hepatitis and myositis
93	79	Severe combined cardiac and neuromuscular toxicity from immune checkpoint blockade: an institutional case series	Male	89	High plasma replacement pressure, high plasma replacement lipids, atrial fibrillation, type 2 diabetes	NSCLC		PD-1	NA	Pembrolizumab	52 days	2020	ALT,AST, CK	Suspected diagnosis (3)	Grade 3	Vision discrepancies, swallowing difficulties, blurred vision and imbalance	NA	NR(NOT REPORT	Hospice Care	Death	21days		premanently discontinued	glucocorticoid	A 静脉注射1 MG /kg的类固醇	Death/21 days		NA	hepatitis and myositis
94	80	Subtle-but-smouldering myocardial injury after immune checkpoint inhibitor treatment accompanied by amyloid deposits	Female	81	High plasma replacement pressure, abnormal plasma replacement lipids	Melanoma	Distant transfer	CTLA-4+PD-1	third line	lipilimumab+nivolumab	11 days	2022	CK,TNT, C-reaction protein, ECG, CMR	Confirmation of diagnosis (1)	Grade 3	High fever, rash and altered consciousness	NA	SD	Treatment received	Improved			NA	Glucocorticoids+Immunoglobulins	Methylprednisolone, prednisolone, immune immunoglobulin protein 1.5 mg/kg dose of equal amounts of prednisone	Recovery/5 months		NA
95	81	Case Report: Acute Myocarditis Due to PD-L1 Inhibitor Durvalumab Monotherapy in a Patient with Lung Squamous Cell Carcinoma	Male	67	No history of heart disease	Squamous cell carcinoma of the lung	T3N3M1 Phase VI	PD-L1	second line	Durvalumab	7 days	2022	BNP, CK, CK-MB, TNT, CRP,ESR(Erythrocyte sedimentation rate),Interleukin-6	Possible diagnosis (3)	Grade 3	Fever, breathing difficulties	Improved	PD	Treatment received	Improved	7 days		temporarily discontinued	Glucocorticoids+Chemical drugs	Methylprednisolone, methylprednisolone to suppress inflammation (40 mg once daily by IV drip), meropenem	Recovery/7 days	YES	NA
96	82	A case report of immune checkpoint inhibitor-related steroid-refractory myocarditis and myasthenia gravis-like myositis treated with abatacept and mycophenolate mofetil	Male	57	N/A	Renal cell carcinoma	Lung, adrenal and bone metastases	CTLA-4+PD-1	first line	lipilimumab(1 mg/kg)+nivolumab(3 mg/kg)	12 days	2022	TNT, CK-MB, creatine phosphokinase (CPK),MB,ECG, ALT,AST,	Suspected diagnosis (3)	Grade 4	Palpitations	Improved	PD（77d）	Treatment received	Death	343 days		continued	Glucocorticoids + biologics + life support	Abciap, methylprednisolone, temporary pacemaker	Recovery/45 days		NA	myasthenia gravis-like myositis
97	83	Pembrolizumab-induced autoimmune Stevens-Johnson syndrome/toxic epidermal necrolysis with myositis and myocarditis in a patient with esophagogastric junction carcinoma: a case report	Male	69	No history of rheumatism, tuberculosis or hepatitis	Esophagogastric junction cancer	T3N3M0G3, IVA	PD-1	second line	Pembrolizumab （200 mg）	14days	2021	CK,CK-MB,MYO, HS-TNT, NT-probnp, ALT,AST,LDH, Anti-Sjgren syndrome A antibody (Anti-SSA) and antinuclear antibody (ANA) were positive, ECG	Suspected diagnosis (3)	Grade 4	Flat maculopapular rash, chest, gradually increasing in size, gradually merging and being accompanied by pruritus and distinct blisters. Bilateral ptosis of the upper eyelids, diplopia, weakness of the extremities and shortness of breath	Improved	SD	Treatment received	Improved			premanently discontinued	Glucocorticoids + plasma replacement	Methylprednisolone, plasma exchange plasma exchange (2000ml)	Recovery/1month		NA	myositis
98	84	Immune Checkpoint Inhibitor Myocarditis With Normal Cardiac Magnetic Resonance Imaging: Importance of Cardiac Biopsy and Early Diagnosis	Female	60	NA	Lung Cancer		CTLA-4+PD-1	NA	Iipilimumab and nivolumab	73 days	2021	CTnI,ECG	Confirmation of diagnosis (1)	Grade 2	Diplopia, elevated troponin I	NA	SD	Treatment received	Improved			premanently discontinued	Glucocorticoids + plasma replacement	Mass steroids and plasma replacement plasmapheresis	Recovery/6 months		NA
99	85	The Cytokine Expression in Patients with Cardiac Complication after Immune Checkpoint Inhibitor Therapy	Male	75	N/A	Pulmonary squamous cell carcinoma	Lymph node metastasis	PD-1	NA	Pembrolizumab(200 mg）	21days	2021	ECG, CK, TNT,	Possible diagnosis (3)	Grade 1	Not exhibiting any clinical signs of acute coronary syndrome or heart failure	NA	SD	Treatment received	Death (heart rupture)	120 days	Yes	treatment already completed at the onset	glucocorticoid	Methylprednisolone methylprednisolone monotherapy was continued intravenously with oral prednisolone followed by methylprednisolone therapy. mCAF (88 pg/mL), 12-lead ECG showed extensive t-wave inversion accompanied by QT prolongation and transthoracic echocardiography showed an apical saccular bulge left ventricle suggestive of Takotsubo cardiomyopathy.	Death/120 days		NA	Takotsubo cardiomyopathy and cardiac complications
100	85	The Cytokine Expression in Patients with Cardiac Complication after Immune Checkpoint Inhibitor Therapy	Male	47	N/A	Septal sinus cancer		PD-1	second line	nivolumab (3 mg/kg)	79 days	2021	white-blood cells, neutrophils, CK,CK-MB, CTnI,CRP	Possible diagnosis (1)	Grade 1	No clinical symptoms (no heart failure or coronary syndrome)	NA	PD	Treatment received	Death	57 days		continued	glucocorticoid+ immunoglobulin+chemical drug	Injection of methylprednisolone with the addition of gamma immunoglobulin protein for progressive plasma replacement microplatelet reduction and cyclosporine for plasma replacement cell phagocytosis syndrome	Death/57 days		NA
101	85	The Cytokine Expression in Patients with Cardiac Complication after Immune Checkpoint Inhibitor Therapy	Male	63	N/A	Hypopharyngeal Cancer		PD-1	second line	nivolumab (3 mg/kg)	137 days	2021	ALP,CRP, CK, CTnT, ECG	Possible diagnosis (3)	Grade 4	Temperature 38.2°C, plasma replacement pressure 84/42 mmHg, heart rate 132 beats/min, respiratory rate 22 breaths/min low plasma replacement pressure, tachycardia, hyperthermia, dyspnea, decreased appetite	Not improved	PD	Treatment received	Death	305 days		continued	Glucocorticoids+Immunoglobulins+Plasma exchange	Plasma replacement fluid perfusion, immune immunoglobulin protein, recombinant plasma replacement bolus regulatory protein, gamma immunoglobulin protein, and high-dose corticosteroids	Death/305 days		NA
102	86	Nivolumab-associated DRESS in a genetic susceptible individual	Male	72	N/A	Gastric adenocarcinoma	IIIA	PD-1	third line	nivolumab (200 mg，1/14d)	21 days	2021	CMR, CD3, CD4, CD8, CD20, CD79α, CD38, and CD68	Possible diagnosis (1)	Grade 1	A week later, a pruritic rash appeared on the back and upper extremities. A diffuse erythematous rash with desquamation dried on his upper chest, back and extremities, affecting more than 50% of the body surface area.	NA	SD	Treatment received	Recovery			continued	glucocorticoid	Methylprednisolone	Recovery/1 month		NA
103	87	Keeping immune checkpoint inhibitor myocarditis in check: advanced circulatory mechanical support as a bridge to recovery	Female	60	Colon Cancer	Colorectal Cancer	T3N1	PD-1	second line	nivolumab	63 days	2021	ECG, LVEF, BNP, TNI, ALT,AST, CMR	Confirmation of diagnosis (1)	Grade 4	Heart palpitations and weakness	NA	SD	Treatment received	Improved			premanently discontinued	Glucocorticoids+Immunoglobulins+Plasma exchange	B 静脉注射甲泼尼龙、抗胸腺细胞免疫球蛋白蛋白、血浆置换浆置换	Recovery/2 years		NA
104	88	Acute fatal myocarditis after a single dose of anti-PD-1 immunotherapy, autopsy findings: a case report	Male	81	renal cell carcinoma	RCC metastasis	T3N0	CTLA-4+PD-1	second line	Iipilimumab and nivolumab	21 days	2020	AST,ALT, CK, troponins，K+	Probable diagnosis (3)	G4	fatigue, decreased appetite, and weight loss.	NOT Improved	NA	Treatment received	Death	2days		temporarily discontinued	Glucocorticoids+ plasma exchange	methylprednisolone (1 mg/kg) daily for immune-related hepatitis, and aspirin (324 mg) for the elevated troponins, Plasmapheresis	Death/2 days	YES	NA		Autopsy
105	89	Complete heart block and subsequent sudden cardiac death from immune checkpoint inhibitor–associated myocarditis	Male	88	N/A	Melanoma	pT4b	PD-1	first line	Nivolumab 480 mg	22 days	2020	TNT, CK-MB, creatine phosphokinase (CPK), LVEF	Probable diagnosis (3)	Grade 1	Weakness	NA	SD	Treatment received	Death (cardiac arrest)	15 days		premanently discontinued	Glucocorticoids+Biologics	Prednisone, infliximab (5 mg/kg)	Death/15 days		NA
106	90	A Case of Acute Heart Failure Following Immunotherapy for Metastatic Lung Cancer	Female	52	Smoking, COPD	NSCLC	T4N2M1b	CTLA-4+PD-1	first line	Iipilimumab and nivolumab	365 days	2020	TNI,ALT,AST,	Suspected diagnosis (3)	Grade 4	Dyspnea, chest pain	Improved	CR	Treatment received	Recovery			continued	glucocorticoid	Methylprednisolone sodium succinate	Recovery/3 months		NA
107	91-193	Pembrolizumab-Induced Myocarditis and Pancreatitis in a Patient With Colon Cancer: A Case Report	Male	43	type 2 diabetes	colon cancer	IV	PD-1	first line	pembrolizumab	147 days	2022	ECG,CMR,troponins	Probable diagnosis (3)	Grade 2	shortness of breath	Improved	SD	Treatment received	Improved			premanently discontinued	glucocorticoid	methylprednisolone,furosemide, sacubitril-valsartan, metoprolol, and spironolactone,prednisone	Recovery/1 years		NA	pancreatitis
108	92-375	Immune Checkpoint Inhibitor-Induced Myositis: a Case Report and Literature Review	Female	85	idiopathic interstitial pneumonia ,type 2 diabetes	advanced melanoma	metastases in the right nasal cavity and inguinal lymph nodes	PD-1	first line	nivolumab3mg/every 2w	42 days	2019	CK,ECG,KL-6	Suspected diagnosis (3)	Grade 3	shortness of breath,muscle weakness and dyspnea upon exertion	Improved	SD	Treatment received	Improved			premanently discontinued	glucocorticoid	SPL,dacarbazine, nimustine, vincristine, and interferon beta	Recovery/2 months			myositis
109	93-44	Myocarditis associated with immune checkpoint inhibitor therapy: a case report of three patients	Male	83	Hypothyroidism and hypertension	Renal cell carcinoma		PD-1	NA	Nivolumab/2	28 days	2020	ECG,transthoracic echocardiography,MRI,Troponin	Probable diagnosis (3)	G3	Abdominal pain, right-sided facial droop, and diffuse weakness	Improved	N/A	Treatment received	Death (Cardiac arrest/expired)	3 days		premanently discontinued	glucocorticoid					Hepatitis, Bell’s palsy, myositis, and encephalitis
110	93-44	Myocarditis associated with immune checkpoint inhibitor therapy: a case report of three patients	Female	78	Hyperlipidemia and depression/anxiety	Metastatic melanoma		CTLA-4+PD-1	NA	Nivolumab/1 Ipilimumab/1	18 days	2020	ECG,transthoracic echocardiography,MRI,Troponin	Suspected diagnosis (3)	Grade 2	Blurry vision, malaise, and dysphagia	Improved	PD	Hospice Care	Improved			premanently discontinued	Glucocorticoids+ plasma exchange		Recovery/34 days			Myasthenia gravis, conjunctivitis/uveitis, hepatitis, and myositis
111	93-44	Myocarditis associated with immune checkpoint inhibitor therapy: a case report of three patients	Male	81	Hypertension, COPD, and atrial fibrillation	Metastatic melanoma		CTLA-4+PD-1	NA	Nivolumab/1 Ipilimumab/1	25 days	2020	ECG,transthoracic echocardiography,MRI,	Probable diagnosis (3)	G3	Watery diarrhea, chest pain, and frequent PVC	Improved	PD	Treatment received	Improved			NA	glucocorticoid		Recovery/22 days			Colitis
112	94-127	Durvalumab-induced myocarditis, myositis, and myasthenia gravis: a case report	Male	72	prostate cancer, central serous retinopathy, obstructive sleep apnea, type 2 diabetes mellitus, hypertension, and mild chronic obstructive pulmonary disease	non-small cell lung cancer	TxN3M0 stage IIIB	PD-L1	second line	durvalumab	4 days	2021	CK,AST,ALT,ECG,Transthoracic echocardiogram	Suspected diagnosis (3)	Grade 4	shortness of breath, weakness, and chest pressure	Improved	PD	Hospice Care	Improved			NA	Glucocorticoids+ plasma exchange	mechanical ventilation dependence,nutrition	Recovery/36 days			myositis, and myasthenia gravis
113	95-333	Fulminant myocarditis caused by an immune checkpoint inhibitor: A case report with pathological findings.	Male	70	hypertension	squamous cell carcinoma	cT2N0M1b, Stage IV	PD-1	first-line	pembrolizumab	14days	2018	CK,CKMB,troponin T,transthoracic echocardiogram	Confirmation of diagnosis (1)	G4	faintness，fever，muscle weakness	No Improved	PD	Treatment received	death	69days		premanently discontinued	glucocorticoid	methylprednisolone,intravenous immunoglobulin,ECMO,					lymphocytic infiltration
114	96-473	Fulminant myocarditis caused by immune checkpoint inhibitor: a case report and possible treatment inspiration	Female	60	diabetes mellitus	cholangiocarcinoma	pancreatic head metastasis	PD-1	NA	camrelizumab	42days	2022	troponin I,,ECG,TTE,NT-proBNP,CK,CK-MB,AST,ALT	Probable diagnosis (3)	G3	progressive muscle weakness and shortness of breath, ventricular arrhythmias	Improved	NA	Treatment received	Improved			NA	Glucocorticoids+Immunoglobulins	methylprednisolone,immunoglobulin ,mycophenolate mofetil ,sacubitril/valsartan	Recovery/15 days			mmune myositis, and acute liver injury
115	97-527	Immune checkpoint inhibitor-induced myocarditis in cancer patients: a case report and review of reported cases	male	68		renal cell carcinoma	metastases in the left adrenal gland, liver, lungs, pleurae and right chest wall	CTLA-4+PD-1	second line	nivolumab (240 mg i.v.) andipilimumab (88 mg i.v.)	54days	2021	TnI,CK-MB,ECG,ALT,TTE	Probable diagnosis (3)	G3	dyspnea, peripheral edema, dizziness and chest pain	No Improved	PD	Treatment received	death	32 days		NA	glucocorticoid	prednisolone, temporary pacemaker, antibiotics				CD3-positive T-lymphocytes and occurrence of CD68-positive macrophages
116	98-531	Immune checkpoint inhibitorinduced myocarditis and myositis in liver cancer patients: A case report and literature review	male	56	no autoimmune diseases or steroid medication	hepatocellular carcinoma		PD-1	second line	Camrelizumab	63days	2022	CK,CK-MB,LDH,myoglobin,cardiac troponin (cTnI), brain natriuretic peptide (BNP),ALT,AST	Confirmation of diagnosis (1)	G3	chest tightness, dyspnea, and expectoration	Improved	PD	Treatment received	Improved			premanently discontinued	glucocorticoid	oral methylprednisolone	Recovery/62 days
